# Supplementary material for: SLUG and Truncated TAL1 Reduce Glioblastoma Stem Cell Growth Downstream of Notch1 and Define Distinct Vascular Subpopulations in Glioblastoma Multiforme
Source: Cancers (Basel). 2021 Oct 27;13(21):5393. doi: 10.3390/cancers13215393 (PMC8582547; doi:10.3390/cancers13215393)
Supplement: Supplementary file 1 [file cancers-13-05393-s001.zip]

Archive with 1 entries (1 files):
- cancers-1320808-supplementary.pdf
